# Supplementary material for: Cerebellar Dysfunction in Adults with Prader Willi Syndrome
Source: J Clin Med. 2021 Jul 28;10(15):3320. doi: 10.3390/jcm10153320 (PMC8347444; doi:10.3390/jcm10153320)
Supplement: Supplementary file 1 [file jcm-10-03320-s001.zip]

Archive with 1 entries (1 files):
- jcm-1279629-supplementary.pdf
